# Supplementary material for: Modeling timelines for translational science in cancer; the impact of technological maturation
Source: PLoS One. 2017 Mar 27;12(3):e0174538. doi: 10.1371/journal.pone.0174538 (PMC5367812; doi:10.1371/journal.pone.0174538)
Supplement: S1 Table — (XLS) [file pone.0174538.s002.xls]

## Sheet: Table S1 - Anticancer drugs
	Table S1. Anticancer drugs, dates of first approval, and associated technologies.
						Type2				Associated Technologies3
		Entity1	Class	First FDA Approval (date)		Phenotypic	Targeted	Biological		antimetaboilite	alkylating agent	alkaloid	anthracycline	recombinant protein	estrogen/progresterone	topoisomerase	monoclonals	cancer immunology	oncogenes	protein kinase	epigenetics	apoptosis	human genome	systems biology	synthetic biology
	Anticancer drugs in analysis
	Mechlorethamine Hydrochloride		Alkylating	1949		X					X
	Leucovorin Calcium		adjuvent	1952		X				X
	Methotrexate		Antimetabolite	1953		X				X
	Mercaptopur		Antimetabolite	1953		X				X
	Busulfan		Alkylating	1954		X					X
	Prednisone		steroid	1955		X
	Fluoxymest, fluoxymesterone		Hormone	1956		X									X
	Chlorambucil		Alkylating	1957		X					X
	Cyclophosphamide		Alkylating	1959		X					X
	Thiotepa		Alkylating	1959		X					X
	Fluorouracil		Antimetabolite	1962		X				X
	Vincristine Sulfate		Antimicrotubule	1963		X						X
	Actinomycin D		Antibiotic	1964		X
	Melphalan		Alkylating	1964		X					X
	Vinblastine Sulfate		Antimicrotubule	1965		X						X
	Thioguanine		Antimetabolite	1966		X				X
	Hydroxyurea		miscellaneous	1967		X
	Cytarabine		Antimetabolite	1969		X				X
	Procarbazine Hydrochloride		Alkylating	1969		X					X
	Floxuridine		Antimetabolite	1970		X				X
	Megestrol Acetate		Hormone	1971		X									X
	Bleomycin		Antibiotic	1973		X
	Doxorubicin Hydrochloride		Anthracycline	1974		X							X
	Dacarbazine		Alkylating	1975		X					X
	Lomustine		Alkylating	1976		X					X
	Tamoxifen Citrate		Hormone	1977			X								X
	Carmustine		Alkylating	1977		X					X
	Cisplatin		Platinum	1978		X
	Daunorubicin Hydrochloride		Anthracycline	1979		X							X
	Estramustine		Alkylating	1981			X				X
	Mitomycin C		miscellaneous	1981		X
	Streptozocin		Alkylating	1982		X					X
	Etoposide		Topoisomerase inhibitor	1983		X										X
	Leuprolide Acetate		Hormone	1985				X							X
	Recombinant Interferon Alfa-2b		Cytokine	1986				X						X				X
	Mitoxantrone		Topoisomerase inhibitor	1987		X										X
	Ifosfamide		Alkylating	1988		X					X
	Mesna		adjuvent	1988		X
	Carboplatin		Platinum	1989		X
	Flutamide		Hormone	1989			X								X
	Goserelin		Hormone	1989			X								X
	Levamisole		Cytokine	1990		X				X
	Altretamine		Alkylating	1990		X					X
	Idarubicin		Anthracycline	1990		X							X
	Fludarabine (Phosphate)		Antimetabolite	1991		X				X
	Pentostatin		Antimetabolite	1991			X			X
	Paclitaxel		Antimicrotubule	1992		X						X
	Aldesleukin		Cytokine	1992				X						X
	Teniposide		Topoisomerase inhibitor	1992		X										X
	Cladribine		Antimetabolite	1993		X				X
	Vinorelbine Tartrate		Antimicrotubule	1994		X						X
	Pegaspargase		Enzyme	1994				X
	Asparaginase Erwinia chrysanthemi		Enzyme	1994				X
	Bicalutamide		Hormone	1995			X								X
	Tretinoin		Differentiation agent	1995		X									X
	Table S1. Anticancer drugs, dates of first approval, and associated technologies. (continued)
						Type2				Associated Technologies3
		Entity1	Class	First FDA Approval (date)		Phenotypic	Targeted	Biological		antimetaboilite	alkylating agent	alkaloid	anthracycline	recombinant protein	estrogen/progresterone	topoisomerase	monoclonals	cancer immunology	oncogenes	protein kinase	epigenetics	apoptosis	human genome	systems biology	synthetic biology
	Anastrazole		Hormone	1996			X								X
	Irinotecan Hydrochloride		Topoisomerase inhibitor	1996		X										X
	Docetaxel		Antimicrotubule	1996		X						X
	Gemcitabine (Hydrochloride)		Antimetabolite	1996		X				X
	Topotecan Hydrochloride		Topoisomerase inhibitor	1996		X										X
	Nilutamide		Hormone	1996			X								X
	Toremifene		Hormone	1997			X								X
	Letrozole		Hormone	1997			X								X
	Rituximab		Hormone	1997				X						X			X	X
	Capecitabine		Antimetabolite	1998		X				X
	Trastuzumab		Antibody	1998				X						X			X		X
	Thalidomide		Angiogenesis inhibitor	1998		X
	Aminolevulinic Acid		photosensitizer	1999		X
	Exemestane		Hormone	1999			X								X
	Bexarotene		Differentiation agent	1999			X								X
	Denileukin Diftitox		Cytokine	1999				X						X				X
	Epirubicin Hydrochloride		Anthracycline	1999		X							X
	Temozolomide		Alkylating	1999		X					X
	Arsenic Trioxide		miscellaneous	2000		X
	Gemtuzumab Ozogamicin		Antibody	2000				X						X			X	X
	Triptorelin		Hormone	2000				X						X	X
	Alemtuzumab		Antibody	2001				X						X			X	X
	Imatinib Mesylate		Kinase inhibitor	2001			X							X					X	X
	Oxaliplatin		Platinum	2002			X
	Fulvestrant		Hormone	2002			X								X
	Ibritumomab Tiuxetan		Antibody	2002				X						X			X	X
	Tositumomab (and Iodine I 131 Tositumomab)		Antibody	2003				X						X			X	X
	Bortezomib		Proteasome inhibitor	2003			X
	Gefitinib		Kinase inhibitor	2003			X							X					X	X
	Abarelix		Hormone	2003			X								X
	Imiquimod		Immunomodulator	2004		X								X				X
	Pemetrexed Disodium		Antifolate	2004			X			X
	Bevacizumab		Angiogenesis inhibitor	2004				X						X			X		X
	Azacitidine or Azacytidine		Antimetabolite	2004		X												X
	Cetuximab		Antibody	2004				X						X			X		X
	Clofarabine		Antimetabolite	2004		X				X
	Erlotinib (Hydrochloride)		Kinase inhibitor	2004			X							X					X	X
	Histrelin		Hormone	2004			X								X
	Nelarabine		Antimetabolite	2005		X				X
	Sorafenib Tosylate		Kinase inhibitor	2005			X												X	X
	Lenalidomide		Angiogenesis inhibitor	2005		X
	Decitabine		Antimetabolite	2006			X			X
	Dasatinib		Kinase inhibitor	2006			X												X	X
	Panitumumab		Antibody	2006				X						X			X		X
	Sunitinib Malate		Kinase inhibitor	2006			X							X					X	X
	Vorinostat		Histone deacetylase inhibitor	2006		X															X
	Raloxifene Hydrochloride		Hormone	2007			X								X
	Ixabepilone		Antimicrotubule	2007			X					X
	Lapatinib Ditosylate		Kinase inhibitor	2007			X												X	X
	Nilotinib		Kinase inhibitor	2007			X												X	X
	Temsirolimus		Kinase inhibitor	2007			X												X	X
	Bendamustine Hydrochloride		Alkylating	2008			X				X
	Degarelix		Hormone	2008			X								X
	Everolimus		Kinase inhibitor	2009			X												X	X
	Ofatumumab		Antibody	2009				X						X			X	X
	Pralatrexate		Antifolate	2009		X				X
	Romidepsin		Histone deacetylase inhibitor	2009		X															X
	Pazopanib (Hydrochloride)		Kinase inhibitor	2009			X												X	X
	Cabazitaxel		Antimicrotubule	2010			X					X
	Eribulin Mesylate		Antimicrotubule	2010		X						X
	Table S1. Anticancer drugs, dates of first approval, and associated technologies. (continued)
						Type2				Associated Technologies3
		Entity1	Class	First FDA Approval (date)		Phenotypic	Targeted	Biological		antimetaboilite	alkylating agent	alkaloid	anthracycline	recombinant protein	estrogen/progresterone	topoisomerase	monoclonals	cancer immunology	oncogenes	protein kinase	epigenetics	apoptosis	human genome	systems biology	synthetic biology
	Sipuleucel-T		Cytokine	2010				X						X				X
	Abiraterone Acetate		Hormone	2011			X								X
	Brentuximab Vedotin		Antibody-drug conjugate	2011				X						X			X	X
	Crizotinib		Kinase inhibitor	2011			X												X	X
	Ipilimumab		Antibody	2011				X						X			X	X
	Ruxolitinib (Phosphate)		Kinase inhibitor	2011			X												X	X
	Vandetanib		Kinase inhibitor	2011			X												X	X
	Vemurafenib		Kinase inhibitor	2011			X												X	X
	Peginterferon		Cytokine	2011				X						X				X
	Axitinib		Kinase inhibitor	2012			X												X	X
	Bosutinib		Kinase inhibitor	2012			X												X	X
	Cabozantinib(-S-Malate)		Kinase inhibitor	2012			X												X	X
	Carfilzomib		Proteasome inhibitor	2012		X
	Enzalutamide		Androgen receptor inhibitor	2012			X								X
	Vismodegib		Hedgehog pathway inhibitor	2012			X
	Glucarpidase		adjuvent	2012				X		X
	Ponatinib (Hydrochloride)		Kinase inhibitor	2012			X												X	X
	Omacetaxine Mepesuccinate		Protein synthesis inhibitor	2012		X
	Pertuzumab		Antibody	2012				X						X			X		X
	Regorafenib		Angiogenesis inhibitor	2012			X												X	X
	Ziv-Aflibercept		Angiogenesis inhibitor	2012				X						X
	Ado-Trastuzumab Emtansine		Antibody-drug conjugate	2013				X						X			X		X
	Pomalidomide		Angiogenesis inhibitor	2013				X
	Not included in analysis
	Filgrastim			1991
	Dexrazoxane (Hydrochloride)			1995
	Zoledronic Acid			2001
	Palonosetron Hydrochloride			2003
	Aprepitant			2003
	Palifermin			2004
	Papilloma vaccine (Quadrivalent)			2006
	Eltrombopag (Olamine)			2008
	Plerixafor			2008
	Romiplostim			2008
	Rasburicase			2009
	Denosumab			2010
	1	Drugs approved by the FDA for the treatment of cancer were identified from the National Cancer Institute (http://www.cancer.gov/cancertopics/druginfo/alphalist), Tufts Center for Study of Drug Development (CSDD), and drugs@FDA (http://www.accessdata.fda.gov/scripts/cder/drugsatfda/index.cfm). This analysis excluded cancer vaccines, anti-emetics, bone marrow stimulating agents, and cardioprotectiv…
	2	Molecular entities were classified as phenotypic, targeted, or biologic using the methods described by Swinney and Anthony1.
	3	Drugs were scored for areas of research/technologies that were directly or indirectly associated with their discovery or development. The "associated technologies" were selected to be representative of major areas of research that has led to discovery and development of these products, but is not exhastive of the research that has contributed. Notes: All biological products are scored as being as…

## Sheet: S1 Table
	Appendix S2. Search terms and TIME metrics for associated technologies.
			TIME metrics
	Enabling research	Search term	LCI	LCG	LCM	Limit	Slope	Intercept	fit
	antimetaboilite	antimetabolite and cancer and therapy	1940	1961	1982	5.07282	0.0522482	-102.247	0.00877027
	Search details:	antimetabolites[Pharmacological Action] OR "antimetabolites"[MeSH Terms] AND "neoplasms"[MeSH Terms] AND "therapeutics"[MeSH Terms]
	alkylating agent	alkylating agents and cancer	1940	1957.5	1975	5.00684	0.0525464	-102.484	0.000532212
	Search details:	("alkylating agents"[Pharmacological Action] OR "alkylating agents"[MeSH Terms] AND ("neoplasms"[MeSH Terms]
	alkaloid	alkaloids and cancer and therapy	1943	1962	1981	4.70882	0.069799	-136.951	0.00954449
	Search details:	(("alkaloids"[MeSH Terms] AND ("neoplasms"[MeSH Terms] AND "therapeutics"[MeSH Terms])
	Note:	includes most papers on microtubules
	anthracyclines	anthracycline and cancer and therapy	1956	1975	1994	4.91162	0.0687601	-135.784	0.00251134
	Search details:	(("anthracyclines"[MeSH Terms] AND ("neoplasms"[MeSH Terms] AND "therapeutics"[MeSH Terms])
	Note:	includes intercalating agents
	recombinant protein	"recombinant proteins" [Mesh Terms]	1970	1982	1994	5.43594	0.108657	-215.336	0.00114849
	estrogen/anbrogen	(estrogen or progesterone or testosterone) and cancer and therapy	1940	1962.5	1985	4.89389	0.0476747	-93.3307	0.00518754
	Search details:	(("oestrogen"[All Fields] OR "estrogens"[Pharmacological Action] OR "estrogens"[MeSH Terms] OR "estrogens"[All Fields] OR "estrogen"[All Fields]) OR ("progesterone"[MeSH Terms] OR "progesterone"[All Fields]) OR ("testosterone"[MeSH Terms] OR "testosterone"[All Fields])) AND (("neoplasms"[MeSH Terms] OR "neoplasms"[All Fields] OR "cancer"[All Fields]) AND ("therapy"[Subheading] OR "therapy"[All Fi…
	topoisomerase	topoisomerase and cancer	1978	1986.5	1995	3.88225	0.156566	-311.053	0.00665247
	Search details:	topoisomerase[All Fields] AND ("neoplasms"[MeSH Terms]
	monoclonals	(monoclonal antibody) and cancer and therapy	1975	1981	1987	4.10695	0.206673	-409.422	0.0139014
	Search details:	("antibodies, monoclonal"[MeSH Terms] OR ("antibodies"[All Fields] AND "monoclonal"[All Fields]) OR "monoclonal antibodies"[All Fields] OR ("monoclonal"[All Fields] AND "antibody"[All Fields]) OR "monoclonal antibody"[All Fields]) AND (("neoplasms"[MeSH Terms] OR "neoplasms"[All Fields] OR "cancer"[All Fields]) AND ("therapy"[Subheading] OR "therapy"[All Fields] OR "therapeutics"[MeSH Terms] OR "…
	cancer immunology	immunology and cancer not infection	1940	1958	1976	5.46708	0.0575331	-112.368	0.00458542
	Search details:	(("immunology"[Subheading] OR "immunology"[All Fields] OR "allergy and immunology"[MeSH Terms] OR ("allergy"[All Fields] AND "immunology"[All Fields]) OR "allergy and immunology"[All Fields]) AND ("neoplasms"[MeSH Terms] OR "neoplasms"[All Fields] OR "cancer"[All Fields])) NOT ("infection"[MeSH Terms] OR "infection"[All Fields])
	oncogenes	oncogene	1967	1979	1991	5.46773	0.10703	-211.805	0.0046945
	Search details:	oncogenes[MeSH Terms] OR "oncogenes"[All Fields] OR "oncogene"[All Fields]
	protein kinase/cancer	protein kinases[MeSH Terms] and cancer	1963	1980.5	1998	5.50582	0.0746073	-147.771	0.00198279
	Search details:	protein kinases[MeSH] AND ("neoplasms"[MeSH Terms]
	epigenetics	epigenetics	NC	NC	NC	NC	NC	NC	NC
	Search details:	epigenomics[MeSH Terms] OR "epigenomics"[All Fields] OR "epigenetics"[All Fields]
	Note:	includes histone deacetylase
	apoptosis	apoptosis and cancer	1984	1991.5	1999	5.12787	0.17242	-343.419	0.00536148
	Search details:	("apoptosis"[MeSH Terms] OR "apoptosis"[All Fields]) AND ("neoplasms"[MeSH Terms]
	systems biology	systems biology[All Fields]	NC	NC	NC	NC	NC	NC	NC
	synthetic biology	synthetic biology[All Fields]	NC	NC	NC	NC	NC	NC	NC
